# Supplementary material for: Pear pomace soluble dietary fiber ameliorates the negative effects of high-fat diet in mice by regulating the gut microbiota and associated metabolites
Source: Front Nutr. 2022 Oct 20;9:1025511. doi: 10.3389/fnut.2022.1025511 (PMC9633104; doi:10.3389/fnut.2022.1025511)
Supplement: Supplementary file 2 [file Table_2.XLSX]

## Sheet: Sheet1
OTU ID	d__Bacteria; k__norank_d__Bacteria; p__Firmicutes	d__Bacteria; k__norank_d__Bacteria; p__Bacteroidota	d__Bacteria; k__norank_d__Bacteria; p__Actinobacteriota	d__Bacteria; k__norank_d__Bacteria; p__Desulfobacterota	d__Bacteria; k__norank_d__Bacteria; p__Campilobacterota	d__Bacteria; k__norank_d__Bacteria; p__Verrucomicrobiota	d__Bacteria; k__norank_d__Bacteria; p__Patescibacteria	d__Bacteria; k__norank_d__Bacteria; p__Proteobacteria	others
NC 1	0.910168	0.050673	0.0305819	0.000725785	0.00105569	0.00118765	0.00155054	0.00376089	0.000296912
NC 2	0.884006	0.0386316	0.0630113	0.000758775	0.00369491	0.00108868	0.00227633	0.00455265	0.00197941
NC 3	0.907957	0.0504091	0.0155714	0.00155054	0.0129652	0.00161652	0.00197941	0.0020124	0.00593824
NC 4	0.90578	0.0536751	0.0279757	0.00141858	0.00283716	0.0027052	0.00211138	0.00260623	0.000890736
NC 5	0.903372	0.0544339	0.0310438	0.00148456	0.000758775	0.00290314	0.00191343	0.00382687	0.000263922
NC 6	0.841152	0.12401	0.0159343	0.0107218	0.0030351	0.000626814	0.000659805	0.00366192	0.000197941
NC 7	0.891264	0.0667722	0.0300211	0.00125363	0.00296912	0.00247427	0.00260623	0.00227633	0.000362893
NC 8	0.855833	0.077857	0.030516	0.00277118	0.020289	0.00310108	0.0020124	0.00323304	0.0043877
AVERAGE	0.887441	0.0645578	0.0305819	0.00258561	0.00595061	0.00196292	0.00188869	0.00324129	0.00178972
STDEVP	0.0242273	0.0250061	0.0136879	0.00313146	0.00649884	0.00088476	0.000543526	0.00081809	0.00205943
HFD 1	0.757819	0.140571	0.016726	0.0567432	0.0126353	0.00475059	0.00524545	0.00316706	0.00234231
HFD 2	0.807766	0.104744	0.0183096	0.0465492	0.010194	0.000329902	0.00633413	0.00389285	0.00188044
HFD 3	0.888922	0.057535	0.0198931	0.0229942	0.00283716	0	0.0030351	0.00306809	0.00171549
HFD 4	0.80638	0.112629	0.0233571	0.0410399	0.0070929	0.000428873	0.00445368	0.00352996	0.00108868
HFD 5	0.711105	0.176828	0.0155384	0.0671351	0.0118105	0.00442069	0.00791766	0.00329902	0.00194642
HFD 6	0.831189	0.0929005	0.0130641	0.0423595	0.00557535	0.00128662	0.00517947	0.0043877	0.0040578
HFD 7	0.741818	0.153108	0.0144167	0.0619887	0.0104909	0.00178147	0.0108868	0.00349696	0.0020124
HFD 8	0.663895	0.189001	0.0107878	0.114872	0.0130311	0	0.00293613	0.00273819	0.00273819
AVERAGE	0.776112	0.128414	0.0165116	0.0567102	0.0092084	0.00162477	0.00574855	0.00344748	0.00222272
STDEVP	0.0670885	0.0416334	0.00373424	0.0255217	0.00342803	0.0018067	0.00247425	0.000479495	0.000823755
MSDF 1	0.890373	0.0433822	0.0218725	0.0238849	0.00768672	6.59805e-05	0.00758775	0.00240829	0.00273819
MSDF 2	0.896015	0.0309448	0.0141858	0.0275798	0.0185405	3.29902e-05	0.00567432	0.00425574	0.00277118
MSDF 3	0.779823	0.0775271	0.00699393	0.0771971	0.0428213	9.89707e-05	0.00524545	0.0016825	0.00861045
MSDF 4	0.834653	0.0528833	0.0112827	0.0425574	0.0398522	6.59805e-05	0.00593824	0.00224334	0.0105239
MSDF 5	0.846233	0.0421615	0.0120744	0.0546648	0.0121734	3.29902e-05	0.0250726	0.00151755	0.0060702
MSDF 6	0.804269	0.104447	0.0123383	0.0570731	0.0152085	0.000131961	0.000923727	0.00204539	0.00356295
MSDF 7	0.867379	0.067564	0.0160662	0.0316046	0.00735682	0	0.00432172	0.00224334	0.00346397
MSDF 8	0.849729	0.0789786	0.0143508	0.033716	0.00894035	3.29902e-05	0.00831354	0.00234231	0.00359594
AVERAGE	0.846059	0.0622361	0.0136456	0.0435347	0.0190725	5.77329e-05	0.00788467	0.00234231	0.0051671
STDEVP	0.0374017	0.0227743	0.00400526	0.0170319	0.0133612	3.95539e-05	0.00682354	0.000781736	0.00276021
HSDF 1	0.736012	0.0866653	0.111606	0.0124703	0.00874241	0.0292293	0.0064331	0.00458564	0.00425574
HSDF 2	0.808492	0.0508709	0.0958366	0.0164291	0.00587226	0.0116785	0.00557535	0.00349696	0.00174848
HSDF 3	0.780747	0.0543019	0.0953418	0.0193983	0.00725785	0.0286025	0.00633413	0.00451966	0.00349696
HSDF 4	0.754487	0.0448337	0.13272	0.00969913	0.00729084	0.0388625	0.00514648	0.00412378	0.00283716
HSDF 5	0.726148	0.103655	0.0808261	0.0321985	0.0173529	0.0199591	0.00468461	0.010062	0.00511349
HSDF 6	0.849927	0.0432172	0.0721496	0.0152415	0.00524545	0.00517947	0.00244128	0.00448667	0.00211138
HSDF 7	0.780186	0.0559184	0.0914819	0.0295263	0.0147796	0.0150435	0.00451966	0.0047176	0.00382687
HSDF 8	0.641297	0.172737	0.0375099	0.0474729	0.0516957	0.0257654	0.00155054	0.00653207	0.0154394
AVERAGE	0.759662	0.076525	0.089684	0.0228045	0.0147796	0.0217901	0.00458564	0.00531555	0.00485369
STDEVP	0.058221	0.041512	0.0262531	0.0118846	0.0145291	0.0102228	0.00164273	0.00196683	0.0041323
