# Supplementary material for: Pear pomace soluble dietary fiber ameliorates the negative effects of high-fat diet in mice by regulating the gut microbiota and associated metabolites
Source: Front Nutr. 2022 Oct 20;9:1025511. doi: 10.3389/fnut.2022.1025511 (PMC9633104; doi:10.3389/fnut.2022.1025511)
Supplement: Supplementary file 3 [file Table_3.XLSX]

## Sheet: Sheet1
OTU ID	d__Bacteria; k__norank_d__Bacteria; p__Firmicutes; c__Bacilli; o__Erysipelotrichales; f__Erysipelotrichaceae; g__Dubosiella	d__Bacteria; k__norank_d__Bacteria; p__Firmicutes; c__Bacilli; o__Lactobacillales; f__Lactobacillaceae; g__Lactobacillus	d__Bacteria; k__norank_d__Bacteria; p__Firmicutes; c__Clostridia; o__Lachnospirales; f__Lachnospiraceae; g__unclassified_f__Lachnospiraceae	d__Bacteria; k__norank_d__Bacteria; p__Firmicutes; c__Clostridia; o__Monoglobales; f__Monoglobaceae; g__Monoglobus	d__Bacteria; k__norank_d__Bacteria; p__Firmicutes; c__Bacilli; o__Erysipelotrichales; f__Erysipelotrichaceae; g__Faecalibaculum	d__Bacteria; k__norank_d__Bacteria; p__Firmicutes; c__Clostridia; o__Lachnospirales; f__Lachnospiraceae; g__Eubacterium_fissicatena_group	d__Bacteria; k__norank_d__Bacteria; p__Firmicutes; c__Clostridia; o__Lachnospirales; f__Lachnospiraceae; g__Lachnospiraceae_NK4A136_group	d__Bacteria; k__norank_d__Bacteria; p__Firmicutes; c__Clostridia; o__Lachnospirales; f__Lachnospiraceae; g__Blautia	d__Bacteria; k__norank_d__Bacteria; p__Bacteroidota; c__Bacteroidia; o__Bacteroidales; f__Muribaculaceae; g__norank_f__Muribaculaceae	d__Bacteria; k__norank_d__Bacteria; p__Desulfobacterota; c__Desulfovibrionia; o__Desulfovibrionales; f__Desulfovibrionaceae; g__norank_f__Desulfovibrionaceae	d__Bacteria; k__norank_d__Bacteria; p__Bacteroidota; c__Bacteroidia; o__Bacteroidales; f__Bacteroidaceae; g__Bacteroides	d__Bacteria; k__norank_d__Bacteria; p__Firmicutes; c__Clostridia; o__Lachnospirales; f__Lachnospiraceae; g__Ruminococcus_torques_group	d__Bacteria; k__norank_d__Bacteria; p__Firmicutes; c__Clostridia; o__Oscillospirales; f__Oscillospiraceae; g__norank_f__Oscillospiraceae	d__Bacteria; k__norank_d__Bacteria; p__Firmicutes; c__Clostridia; o__Oscillospirales; f__Oscillospiraceae; g__Colidextribacter	d__Bacteria; k__norank_d__Bacteria; p__Firmicutes; c__Clostridia; o__Lachnospirales; f__Lachnospiraceae; g__norank_f__Lachnospiraceae	d__Bacteria; k__norank_d__Bacteria; p__Firmicutes; c__Clostridia; o__Lachnospirales; f__Lachnospiraceae; g__Lachnoclostridium	d__Bacteria; k__norank_d__Bacteria; p__Actinobacteriota; c__Coriobacteriia; o__Coriobacteriales; f__Eggerthellaceae; g__Enterorhabdus	d__Bacteria; k__norank_d__Bacteria; p__Campilobacterota; c__Campylobacteria; o__Campylobacterales; f__Helicobacteraceae; g__Helicobacter	d__Bacteria; k__norank_d__Bacteria; p__Actinobacteriota; c__Actinobacteria; o__Bifidobacteriales; f__Bifidobacteriaceae; g__Bifidobacterium	d__Bacteria; k__norank_d__Bacteria; p__Firmicutes; c__Clostridia; o__Oscillospirales; f__Ruminococcaceae; g__unclassified_f__Ruminococcaceae	d__Bacteria; k__norank_d__Bacteria; p__Firmicutes; c__Clostridia; o__Oscillospirales; f__Ruminococcaceae; g__Anaerotruncus	d__Bacteria; k__norank_d__Bacteria; p__Firmicutes; c__Clostridia; o__Oscillospirales; f__Oscillospiraceae; g__Oscillibacter	d__Bacteria; k__norank_d__Bacteria; p__Firmicutes; c__Clostridia; o__Peptostreptococcales-Tissierellales; f__Peptostreptococcaceae; g__Romboutsia	d__Bacteria; k__norank_d__Bacteria; p__Actinobacteriota; c__Coriobacteriia; o__Coriobacteriales; f__Atopobiaceae; g__Coriobacteriaceae_UCG-002	d__Bacteria; k__norank_d__Bacteria; p__Firmicutes; c__Bacilli; o__Lactobacillales; f__Streptococcaceae; g__Streptococcus	d__Bacteria; k__norank_d__Bacteria; p__Firmicutes; c__Clostridia; o__Oscillospirales; f__Oscillospiraceae; g__unclassified_f__Oscillospiraceae	d__Bacteria; k__norank_d__Bacteria; p__Firmicutes; c__Clostridia; o__Oscillospirales; f__Ruminococcaceae; g__norank_f__Ruminococcaceae	d__Bacteria; k__norank_d__Bacteria; p__Firmicutes; c__Bacilli; o__Erysipelotrichales; f__Erysipelatoclostridiaceae; g__Erysipelatoclostridium	d__Bacteria; k__norank_d__Bacteria; p__Verrucomicrobiota; c__Verrucomicrobiae; o__Verrucomicrobiales; f__Akkermansiaceae; g__Akkermansia	d__Bacteria; k__norank_d__Bacteria; p__Firmicutes; c__Bacilli; o__Lactobacillales; f__Enterococcaceae; g__Enterococcus	d__Bacteria; k__norank_d__Bacteria; p__Firmicutes; c__Bacilli; o__Lactobacillales; f__Streptococcaceae; g__Lactococcus	d__Bacteria; k__norank_d__Bacteria; p__Firmicutes; c__Clostridia; o__Peptostreptococcales-Tissierellales; f__Anaerovoracaceae; g__Family_XIII_AD3011_group	d__Bacteria; k__norank_d__Bacteria; p__Patescibacteria; c__Saccharimonadia; o__Saccharimonadales; f__Saccharimonadaceae; g__Candidatus_Saccharimonas	d__Bacteria; k__norank_d__Bacteria; p__Firmicutes; c__Clostridia; o__Lachnospirales; f__Lachnospiraceae; g__Lachnospiraceae_UCG-006	d__Bacteria; k__norank_d__Bacteria; p__Firmicutes; c__Bacilli; o__Lactobacillales; f__Aerococcaceae; g__Globicatella	d__Bacteria; k__norank_d__Bacteria; p__Bacteroidota; c__Bacteroidia; o__Bacteroidales; f__Rikenellaceae; g__Alistipes	d__Bacteria; k__norank_d__Bacteria; p__Bacteroidota; c__Bacteroidia; o__Bacteroidales; f__Prevotellaceae; g__Alloprevotella	d__Bacteria; k__norank_d__Bacteria; p__Firmicutes; c__Clostridia; o__Clostridia_UCG-014; f__norank_o__Clostridia_UCG-014; g__norank_f__norank_o__Clostridia_UCG-014	d__Bacteria; k__norank_d__Bacteria; p__Bacteroidota; c__Bacteroidia; o__Bacteroidales; f__Tannerellaceae; g__Parabacteroides	d__Bacteria; k__norank_d__Bacteria; p__Firmicutes; c__Clostridia; o__Lachnospirales; f__Lachnospiraceae; g__Tuzzerella	d__Bacteria; k__norank_d__Bacteria; p__Firmicutes; c__Clostridia; o__Lachnospirales; f__Lachnospiraceae; g__GCA-900066575	d__Bacteria; k__norank_d__Bacteria; p__Bacteroidota; c__Bacteroidia; o__Bacteroidales; f__Rikenellaceae; g__Rikenellaceae_RC9_gut_group	d__Bacteria; k__norank_d__Bacteria; p__Actinobacteriota; c__Coriobacteriia; o__Coriobacteriales; f__Eggerthellaceae; g__Parvibacter	d__Bacteria; k__norank_d__Bacteria; p__Bacteroidota; c__Bacteroidia; o__Bacteroidales; f__Marinifilaceae; g__Odoribacter	d__Bacteria; k__norank_d__Bacteria; p__Desulfobacterota; c__Desulfovibrionia; o__Desulfovibrionales; f__Desulfovibrionaceae; g__Bilophila	others
NC 1	0.455793	0.188572	0.0991686	0	0.00620216	0.0111177	0.00250726	0.00930325	0.0359264	0	0.00580628	0.0398852	0.00956717	0.00343098	0.00798364	0.0171549	0.0159343	0.00105569	0.000230932	0.0023753	0.000692795	0.000263922	0	0	0.00669702	0.00148456	0.00280417	0.00699393	0.00118765	0.0118105	0.00356295	0.00263922	0.00155054	0.0013526	0.00277118	0.000989707	0.00531143	0	0.00112167	0.000428873	0.000494854	0	0.00993006	0	0.000725785	0.0251715
NC 2	0.348344	0.248252	0.0961006	0	0.00920428	0.0232251	0.00250726	0.00930325	0.0245447	0	0.00903932	0.0326933	0.00989707	0.00395883	0.00969913	0.0154394	0.0368831	0.00369491	0.000494854	0.00250726	0.0020124	0.000362893	9.89707e-05	0	0.00884138	0.00118765	0.00244128	0.00986408	0.00108868	0.0160003	0.0060702	0.00267221	0.00227633	0.00164951	0.00379388	0.000692795	0.00214437	0	0.00105569	0.000626814	0.000263922	0	0.0178147	0	0.000758775	0.0324954
NC 3	0.348278	0.101115	0.0746239	0	0.0799353	0.101313	0.0027052	0.0175508	0.0255674	0	0.0147136	0.0262602	0.00814859	0.00567432	0.00920428	0.0106558	0.00798364	0.0129652	0.000494854	0.00425574	0.0023753	0.00128662	0	0	0.00626814	0.00155054	0.00442069	0.0276788	0.00161652	0.0410069	0.00379388	0.00653207	0.00197941	0.00112167	0.00277118	0.000461863	0.00712589	3.29902e-05	0.00211138	0.000989707	0.000461863	0	0.0043877	0	0.00155054	0.0290314
NC 4	0.437286	0.148291	0.098014	0	0.00544339	0.0451306	0.00425574	0.0137239	0.0317036	0	0.0123054	0.0361573	0.0123054	0.00366192	0.010062	0.0165611	0.0160333	0.00283716	0.000395883	0.00418976	0.00207838	0.000428873	3.29902e-05	0	0.0064331	0.00164951	0.00343098	0.0133281	0.0027052	0.0148786	0.00435471	0.0023753	0.00211138	0.00174848	0.00207838	0.000824756	0.00593824	0	0.0016825	0.000923727	0.000626814	0	0.00630113	0	0.00141858	0.0262932
NC 5	0.364311	0.231921	0.0876221	0	0.0183096	0.0289984	0.00422275	0.013625	0.0360913	0	0.0112167	0.030417	0.0114476	0.00399182	0.00785168	0.0160333	0.0153405	0.000758775	0.000428873	0.00527844	0.0030351	0.000593824	3.29902e-05	0	0.00755476	0.00174848	0.00432172	0.00993006	0.00290314	0.0200911	0.00531143	0.00240829	0.00191343	0.00211138	0.0030351	0.000923727	0.00310108	0	0.00112167	0.000725785	0.000593824	0	0.00785168	0	0.00148456	0.0313407
NC 6	0.239608	0.314826	0.0816178	0	0.00504751	0.013625	0.00950119	0.0249736	0.0604051	0	0.0498153	0.0190684	0.013592	0.00953418	0.00798364	0.0123383	0.00818158	0.0030351	0.000197941	0.00854447	0.00781869	0.00277118	3.29902e-05	0	0.00385986	0.00445368	0.00557535	0.010227	0.000626814	0.00897334	0.00267221	0.00395883	0.000659805	0.00188044	0.00181446	0.0047176	0.00244128	0	0.00224334	0.00211138	0.00273819	0	0.00402481	0	0.0107218	0.033782
NC 7	0.36662	0.105767	0.105107	0	0.0416007	0.0723806	0.00395883	0.0146807	0.0432832	0	0.00993006	0.0352336	0.0129982	0.00616917	0.0094682	0.0185405	0.0145487	0.00296912	0.000626814	0.00451966	0.00244128	0.000923727	0	0	0.00521246	0.00161652	0.00511349	0.0207838	0.00247427	0.0258643	0.00310108	0.0050805	0.00260623	0.00207838	0.00300211	0.000626814	0.010161	0	0.00145157	0.000890736	0.000395883	0	0.0110847	0	0.00125363	0.0254355
NC 8	0.292392	0.112233	0.0886118	0	0.0544009	0.0953748	0.00369491	0.0162642	0.047407	0	0.0128332	0.0243468	0.0116456	0.00808261	0.0117445	0.013559	0.0165281	0.020289	0.000362893	0.00461863	0.00369491	0.0023753	3.29902e-05	0	0.00550937	0.00221035	0.00593824	0.0222684	0.00310108	0.0391924	0.00448667	0.00382687	0.0020124	0.00211138	0.00273819	0.000791766	0.0112167	0	0.00475059	0.00148456	0.000857746	0	0.0108538	0	0.00277118	0.0333861
AVERAGE	0.356579	0.181372	0.0913582	0	0.027518	0.0488957	0.00416914	0.0149281	0.0381161	0	0.0157075	0.0305077	0.0112002	0.00556298	0.00924964	0.0150353	0.0164291	0.00595061	0.00040413	0.00453616	0.00301861	0.00112579	2.88665e-05	0	0.00629701	0.00198766	0.00425574	0.0151343	0.00196292	0.0222272	0.00416914	0.00368666	0.00188869	0.00175673	0.00275056	0.00125363	0.00592999	4.12378e-06	0.0019423	0.0010227	0.000804137	0	0.00903108	0	0.00258561	0.029617
STDEVP	0.0656282	0.0732477	0.00944214	0	0.0263044	0.0339111	0.0021324	0.00469126	0.0111886	0	0.0131349	0.00645979	0.00173607	0.00211247	0.00123976	0.00247233	0.00838783	0.00649884	0.000132732	0.00178917	0.00198593	0.000896436	3.05828e-05	0	0.00141295	0.000969816	0.00119473	0.00697	0.00088476	0.0113756	0.00105735	0.00139701	0.000543526	0.000344329	0.00056589	0.00131858	0.00320484	1.09105e-05	0.00114275	0.000503033	0.000749201	0	0.00419773	0	0.00313146	0.00338097
HFD 1	0.033815	0.0386646	0.205826	0.0475389	0.00828055	0.00409079	0.0259963	0.0760425	0.0423265	0.0525534	0.0216086	0.0200581	0.0286355	0.0330562	0.0118765	0.00630113	0.0139219	0.0126353	0.000560834	0.0240829	0.013559	0.0181776	0.0245777	0.000131961	0.00936923	0.016759	0.0119755	0.00689496	0.00475059	0.00138559	0.00765373	0.01346	0.00524545	0.00105569	0.006763	0.0154724	0.0159343	0.00197941	0.016726	0.00702692	0.00287015	0.0183096	0	0.00435471	0.000395883	0.0673001
HFD 2	0.0559844	0.0858406	0.151986	0.0859066	0.010095	0.00399182	0.0225983	0.0427883	0.0489905	0.0433492	0.0121404	0.0322644	0.0225323	0.0285695	0.0122064	0.00646609	0.0127342	0.010194	0.000857746	0.0185735	0.0111837	0.00933624	0.0517287	0.000131961	0.0130311	0.0218725	0.00907231	0.0111837	0.000329902	0.00221035	0.0123054	0.0144167	0.00633413	0.00204539	0.0105239	0.013361	0.00610319	0.0027052	0.00705991	0.0054104	0.0023753	0.00633413	0	0.00550937	0.000395883	0.0669702
HFD 3	0.0367511	0.0232581	0.283914	0.128629	0.0152415	0.000494854	0.0143178	0.0916799	0.0320335	0.0193323	0.00432172	0.0130311	0.0323964	0.0310108	0.00969913	0.0119095	0.0150765	0.00283716	0.000692795	0.0261942	0.0216746	0.0120744	0.0164291	0	0.00821457	0.0128332	0.00963315	0.0173529	0	0.000725785	0.00603721	0.00907231	0.0030351	6.59805e-05	0.00567432	0.0084455	0.00230932	0.00597123	0.00188044	0.00178147	0.00141858	0.00115466	9.89707e-05	0.00385986	6.59805e-05	0.05737
HFD 4	0.0521906	0.0597783	0.21734	0.105437	0.0110187	0.000758775	0.0108538	0.0687846	0.0495183	0.037015	0.013361	0.023522	0.0178807	0.020388	0.00824756	0.00550937	0.0189694	0.0070929	0.000758775	0.0161982	0.0178807	0.00791766	0.0461863	0	0.0111837	0.0109857	0.00752177	0.0105569	0.000428873	0.00118765	0.00933624	0.0140538	0.00445368	0.000131961	0.0091383	0.0155054	0.00560834	0.00494854	0.00498153	0.00310108	0.00158353	0.00392584	6.59805e-05	0.0119755	9.89707e-05	0.0526194
HFD 5	0.0244128	0.0279757	0.163005	0.0596134	0.00531143	0.00593824	0.0353325	0.0556215	0.0697414	0.0638691	0.0215756	0.0185735	0.0274479	0.0426564	0.0120084	0.00587226	0.0129652	0.0118105	0.000395883	0.0259633	0.0172539	0.0172869	0.0259303	0	0.00969913	0.023654	0.0130971	0.006763	0.00442069	0.00234231	0.00735682	0.0129322	0.00791766	0.00115466	0.00603721	0.0195302	0.013493	0.00164951	0.0143178	0.00666403	0.00247427	0.0207179	6.59805e-05	0.00861045	0.000329902	0.0662114
HFD 6	0.0450317	0.0411718	0.205562	0.116653	0.0140208	0.00191343	0.0174848	0.0865994	0.0369821	0.0387965	0.0104909	0.0154394	0.0224663	0.0256334	0.00894035	0.00673001	0.00880839	0.00557535	0.000494854	0.0265571	0.027085	0.0103919	0.0326933	6.59805e-05	0.0108868	0.0121734	0.00847849	0.0141198	0.00128662	0.00164951	0.00735682	0.0123054	0.00517947	0.000461863	0.00725785	0.0107218	0.0114476	0.00521246	0.00531143	0.00418976	0.00188044	0.00659805	0	0.00481657	0.000131961	0.0629454
HFD 7	0.0517287	0.0516957	0.106888	0.116027	0.013394	0.00369491	0.0344418	0.0537081	0.0597783	0.0591515	0.0177487	0.0321325	0.0172539	0.0298892	0.0112497	0.0030351	0.0107548	0.0104909	0.000923727	0.0223014	0.020223	0.0108208	0.0243138	3.29902e-05	0.01026	0.0228622	0.00940222	0.0122394	0.00178147	0.00178147	0.00927026	0.0146807	0.0108868	0.000461863	0.0091053	0.0197612	0.0151095	0.00207838	0.0112167	0.0050805	0.00300211	0.010029	0	0.0108538	0.000164951	0.0582937
HFD 8	0.0500462	0.0383676	0.138658	0.0309119	0.00448667	0.00141858	0.0448337	0.0309119	0.0852798	0.110847	0.0311428	0.0184415	0.0274149	0.0286025	0.00983109	0.00527844	0.00841251	0.0130311	0.000494854	0.0197941	0.0127012	0.0189694	0.0483637	0	0.0070929	0.0193983	0.0121074	0.00524545	0	0.000692795	0.0064331	0.0158683	0.00293613	0.00122064	0.00511349	0.0268541	0.0131961	0.00128662	0.00857746	0.00682898	0.00349696	0.0043877	0	0.0126353	0.000626814	0.0677619
AVERAGE	0.0437451	0.0458441	0.184147	0.0863396	0.0102311	0.00278767	0.0257324	0.063267	0.0530813	0.0531143	0.0165487	0.0216828	0.0245035	0.0299758	0.0105074	0.00638773	0.0127054	0.0092084	0.000647433	0.0224581	0.0176951	0.0131219	0.0337779	4.53616e-05	0.00996717	0.0175673	0.010161	0.0105445	0.00162477	0.00149693	0.00821869	0.0133487	0.00574855	0.000824756	0.00745167	0.0162065	0.0104002	0.00322892	0.00875891	0.00501039	0.00238767	0.00893211	2.88665e-05	0.00782693	0.000276293	0.062434
STDEVP	0.0102925	0.0186641	0.051845	0.0339955	0.00372685	0.00179963	0.0109685	0.019879	0.0166074	0.0254614	0.00775476	0.00671932	0.00501212	0.00597925	0.0014247	0.00234863	0.00323706	0.00342803	0.00017761	0.00365864	0.00493799	0.00406757	0.0123839	5.45525e-05	0.00171616	0.00477556	0.00185532	0.00384248	0.0018067	0.000578491	0.00189762	0.0019145	0.00247425	0.000625293	0.00180819	0.00543708	0.00471927	0.0017262	0.00470111	0.0017684	0.000679298	0.0065807	3.84641e-05	0.0033973	0.000181399	0.00531842
MSDF 1	0.107812	0.0949789	0.0544669	0.218263	0.0619227	0.00478358	0.0875561	0.0413368	0.0215756	0.0221035	0.0164621	0.0365862	0.0261942	0.0139219	0.0188374	0.0199921	0.0188704	0.00768672	0.000593824	0.00702692	0.0111507	0.0107218	0.000296912	0	0.00689496	0.00531143	0.00758775	0	6.59805e-05	0.000824756	0.0057403	0.00224334	0.00758775	0.00250726	0.00461863	0.000725785	0.000494854	0.00148456	0.00128662	0.00244128	0.00277118	0.00128662	0	0.000164951	0.000164951	0.0426564
MSDF 2	0.0812879	0.130015	0.060933	0.226874	0.0527184	0.00273819	0.0695104	0.0306479	0.0181116	0.0250066	0.00880839	0.0365532	0.027085	0.0194642	0.02019	0.0218395	0.0105569	0.0185405	0.000692795	0.0054104	0.0149116	0.0119755	0.000692795	0.000197941	0.00969913	0.00564133	0.00870942	0	3.29902e-05	0.0013526	0.0081156	0.00263922	0.00567432	0.00217736	0.00517947	0.000395883	0.000263922	0.00112167	0.00122064	0.00230932	0.00283716	0.000725785	0	0.000164951	0.000395883	0.0465822
MSDF 3	0.0609	0.0332871	0.0893046	0.0865994	0.0343428	0.00141858	0.117742	0.0522895	0.0232581	0.0731723	0.0411388	0.0147466	0.0632093	0.0309448	0.0278108	0.0158023	0.00603721	0.0428213	0.000164951	0.00999604	0.0162312	0.0187055	0.00498153	0.000164951	0.00296912	0.00894035	0.0117115	0	9.89707e-05	0.000461863	0.00250726	0.00306809	0.00524545	0.00310108	0.00188044	0.00287015	0.000428873	0.000758775	0.00227633	0.00897334	0.00442069	0.00131961	0	0.00418976	0.000494854	0.0692135
MSDF 4	0.103523	0.0672671	0.0599433	0.153372	0.0725785	0.00257324	0.08462	0.0498482	0.0241489	0.0397202	0.0221694	0.0219055	0.0356624	0.0189034	0.0220705	0.0184415	0.0094682	0.0398522	0.000428873	0.00821457	0.0126023	0.0148456	0.00333201	0	0.00577329	0.00626814	0.0081156	3.29902e-05	6.59805e-05	0.000758775	0.00511349	0.00333201	0.00593824	0.0027052	0.00392584	0.00141858	0.000461863	0.000923727	0.00125363	0.00395883	0.0030351	0.0010227	0	0.000923727	0.000197941	0.0592835
MSDF 5	0.080958	0.0893376	0.0605371	0.190453	0.0652877	0.00296912	0.0665743	0.0299221	0.026986	0.0500132	0.0097981	0.0517947	0.030516	0.0196292	0.0226643	0.0196622	0.00999604	0.0121734	0.000428873	0.00567432	0.0140208	0.0158353	0.000230932	3.29902e-05	0.0077857	0.00458564	0.00966614	0	3.29902e-05	0.000461863	0.00653207	0.00230932	0.0250726	0.00250726	0.00484956	0.000329902	0.00108868	0.00145157	0.000956717	0.00181446	0.00310108	0.00141858	0	0.000263922	0.000461863	0.0498153
MSDF 6	0.114476	0.0381367	0.0949789	0.0790446	0.0550607	0.00313407	0.102963	0.0359923	0.0378728	0.0495843	0.0478029	0.006763	0.0424584	0.0212127	0.0332212	0.0138559	0.0110187	0.0152085	0.000296912	0.0103589	0.0225653	0.0255344	0.000461863	0	0.00379388	0.00851148	0.0122064	0	0.000131961	0.000230932	0.00343098	0.00105569	0.000923727	0.00458564	0.00207838	0.00382687	0.00221035	0.00221035	0.00293613	0.00821457	0.00715888	0.00554236	0	0.00155054	0.000890736	0.0665083
MSDF 7	0.121734	0.124868	0.0624175	0.138724	0.0697084	0.00418976	0.0715558	0.0394233	0.0250066	0.0286685	0.0364212	0.0421615	0.0240499	0.0150765	0.0208498	0.0251715	0.0139549	0.00735682	0.000527844	0.00936923	0.0104249	0.010227	0.000461863	9.89707e-05	0.006763	0.00537741	0.0084455	6.59805e-05	0	0.000461863	0.00531143	0.00412378	0.00432172	0.00290314	0.00435471	0.000461863	0.000461863	0.00257324	0.00158353	0.00217736	0.0023753	0.00138559	3.29902e-05	0.000197941	0.000164951	0.044009
MSDF 8	0.0698733	0.110451	0.0622526	0.207509	0.053906	0.00445368	0.0714898	0.0350026	0.0351346	0.0314067	0.0346068	0.0421615	0.0259303	0.0160333	0.0198271	0.0214766	0.0123383	0.00894035	0.000461863	0.00593824	0.0114476	0.0109857	0.000659805	6.59805e-05	0.00560834	0.006763	0.00748878	0	3.29902e-05	0.000956717	0.00560834	0.00356295	0.00831354	0.00244128	0.00379388	0.00118765	0.000791766	0.00131961	0.00257324	0.00320005	0.00280417	0.0020124	0	0.000527844	0.000296912	0.0483637
AVERAGE	0.0925706	0.0860427	0.0681042	0.162605	0.0581907	0.00328253	0.0840014	0.0393079	0.0265118	0.0399594	0.027151	0.031584	0.0343882	0.0193983	0.0231839	0.0195302	0.0115301	0.0190725	0.000449492	0.00774858	0.0141693	0.0148539	0.00138971	7.01042e-05	0.00616093	0.00642485	0.00924139	1.23713e-05	5.77329e-05	0.000688671	0.00529493	0.0027918	0.00788467	0.00286603	0.00383511	0.00140208	0.000775271	0.00148044	0.00176085	0.00413615	0.00356295	0.00183921	4.12378e-06	0.000997955	0.000383511	0.053304
STDEVP	0.0208055	0.0345653	0.0141401	0.0541236	0.0113511	0.0010513	0.0170884	0.0077166	0.00629498	0.0159684	0.0138759	0.0144707	0.012305	0.00496122	0.00458578	0.00332523	0.0035071	0.0133612	0.000154683	0.00188004	0.00367956	0.0048939	0.00165646	7.27236e-05	0.00200955	0.00146433	0.00169791	2.29602e-05	3.95539e-05	0.000335398	0.00162257	0.000887973	0.00682354	0.000702823	0.0011531	0.00120335	0.000593137	0.000582359	0.000685478	0.00265463	0.00147047	0.00144082	1.09105e-05	0.00128871	0.000227332	0.00964851
HSDF 1	0.13173	0.0964964	0.047407	0.000560834	0.0870942	0.107977	0.0248087	0.0328253	0.033716	0.0123054	0.0453286	0.0200911	0.0147466	0.0172209	0.0187055	0.0137239	0.0176828	0.00874241	0.0504751	0.00814859	0.00247427	0.0070929	3.29902e-05	0.0413698	0.00864344	0.00346397	0.00349696	0	0.0292293	0.000890736	0.00765373	0.00442069	0.0064331	0.016924	0.00593824	0.000329902	0.00230932	0.0146807	0.00247427	0.00191343	0.00636712	0.000362893	9.89707e-05	0	6.59805e-05	0.0435471
HSDF 2	0.166733	0.124769	0.0523555	0.000956717	0.100983	0.117313	0.0191673	0.0293283	0.0177158	0.0163302	0.0282726	0.0209158	0.0103589	0.0106558	0.0229942	0.0156044	0.0097981	0.00587226	0.0587556	0.0054104	0.00161652	0.00320005	0	0.0256994	0.00903932	0.00280417	0.00310108	0	0.0116785	0.00112167	0.00887437	0.00554236	0.00557535	0.0129982	0.00550937	0.000230932	0.000395883	0.0221035	0.00197941	0.000923727	0.00432172	0.000428873	6.59805e-05	3.29902e-05	0	0.0384666
HSDF 3	0.114641	0.151887	0.0526194	0.000626814	0.080958	0.118666	0.0228952	0.0293943	0.0187055	0.0192003	0.0293943	0.0187714	0.0160003	0.0150435	0.0215096	0.0138889	0.0132621	0.00725785	0.0449657	0.00798364	0.00194642	0.00610319	3.29902e-05	0.0351346	0.00808261	0.00366192	0.00395883	0	0.0286025	0.000824756	0.00854447	0.00560834	0.00633413	0.0147466	0.00613618	0.000263922	0.0010227	0.0156374	0.00221035	0.00184745	0.00527844	0.000428873	3.29902e-05	3.29902e-05	9.89707e-05	0.0457575
HSDF 4	0.186725	0.0958036	0.0412708	0.000725785	0.12952	0.0872592	0.0277448	0.0228292	0.0217406	0.00960016	0.0180127	0.0130641	0.010194	0.0130311	0.0176168	0.0123383	0.0173859	0.00729084	0.0651227	0.00590525	0.00131961	0.00442069	3.29902e-05	0.0485946	0.00771971	0.00250726	0.003365	3.29902e-05	0.0388625	0.000758775	0.00547638	0.00468461	0.00514648	0.00804962	0.00402481	0.000428873	0.0013526	0.0160992	0.00125363	0.000857746	0.00534442	0.000527844	3.29902e-05	9.89707e-05	6.59805e-05	0.0357614
HSDF 5	0.0660794	0.0785497	0.0906902	0.000494854	0.0407429	0.102138	0.0481987	0.0263262	0.0326273	0.0317036	0.0619557	0.0116456	0.0307469	0.0348707	0.0225323	0.0156044	0.0094682	0.0173529	0.0365862	0.0121734	0.00880839	0.0175178	6.59805e-05	0.0331552	0.00524545	0.00570731	0.00831354	0	0.0199591	0.000527844	0.00402481	0.00310108	0.00468461	0.0165281	0.00346397	0.000725785	0.00273819	0.0113486	0.00260623	0.00956717	0.00894035	0.000461863	0	6.59805e-05	0.000395883	0.0615598
HSDF 6	0.194049	0.13592	0.0491884	0.000428873	0.105734	0.122295	0.0246437	0.0255674	0.0152085	0.0151425	0.0230602	0.013427	0.013394	0.0174518	0.020421	0.0152415	0.00455265	0.00524545	0.0547308	0.0047176	0.00211138	0.00603721	3.29902e-05	0.0121734	0.0105899	0.00306809	0.00382687	0	0.00517947	0.00118765	0.0109528	0.00356295	0.00244128	0.0104909	0.00890736	0.000395883	0.000527844	0.0087754	0.0016825	0.00197941	0.00686197	0.000296912	0	0.000131961	3.29902e-05	0.0383347
HSDF 7	0.136613	0.0897334	0.0661124	0.000230932	0.0881829	0.0863025	0.043811	0.0348377	0.0255015	0.0292623	0.023621	0.0174518	0.020124	0.0231591	0.0373449	0.0151095	0.0213777	0.0147796	0.0447677	0.00577329	0.00313407	0.00976511	0	0.0238849	0.00762074	0.00392584	0.00478358	3.29902e-05	0.0150435	0.00105569	0.0094682	0.00204539	0.00451966	0.0175838	0.00653207	0.000461863	0.0013526	0.00702692	0.00217736	0.00148456	0.00610319	0.000296912	0	3.29902e-05	9.89707e-05	0.0474729
HSDF 8	0.0316706	0.0306809	0.0974202	9.89707e-05	0.0188374	0.10514	0.0537741	0.0186725	0.0426234	0.0470771	0.118732	0.0105899	0.0333201	0.037312	0.0261613	0.0143178	0.00481657	0.0516957	0.0124703	0.0125363	0.0109198	0.0192663	0	0.0192663	0.00316706	0.00524545	0.00837952	3.29902e-05	0.0257654	0.000560834	0.00412378	0.00379388	0.00155054	0.0157034	0.0023753	0.000560834	0.00300211	0.00956717	0.00425574	0.0122064	0.0108538	0.000956717	0	0.000131961	0.000329902	0.0700383
AVERAGE	0.12853	0.10048	0.062133	0.000515472	0.0815065	0.105886	0.0331304	0.0274726	0.0259798	0.0225777	0.0435471	0.0157446	0.0186106	0.0210931	0.0234107	0.0144786	0.012293	0.0147796	0.0459843	0.00783106	0.0040413	0.00917541	2.47427e-05	0.0299098	0.00751353	0.003798	0.00490317	1.23713e-05	0.0217901	0.000865994	0.00738981	0.00409491	0.00458564	0.0141281	0.00536091	0.000424749	0.00158766	0.0131549	0.00232994	0.00384749	0.00675887	0.000470111	2.88665e-05	6.59805e-05	0.000136085	0.0476173
STDEVP	0.0532553	0.035346	0.0196287	0.000253906	0.0334229	0.0128092	0.0124363	0.00492417	0.00891963	0.0117678	0.0314189	0.00376894	0.00832043	0.00932686	0.00581953	0.00106294	0.005793	0.0145291	0.0151661	0.002842	0.00344088	0.00563144	2.1821e-05	0.0111813	0.00216456	0.00106498	0.0020424	1.59713e-05	0.0102228	0.000230784	0.00240501	0.00114025	0.00164273	0.00315905	0.00191059	0.000151573	0.000923202	0.00461117	0.000832462	0.00413652	0.0020079	0.000198456	3.47476e-05	4.66552e-05	0.000135458	0.0113336
